# Supplementary material for: The Effect of COVID-19 on the Perioperative Course of Acute Coronary Syndrome in Poland: The Estimation of Perioperative Prognosis and Neural Network Analysis in 243,515 Cases from 2020 to 2021
Source: J Clin Med. 2022 Sep 14;11(18):5394. doi: 10.3390/jcm11185394 (PMC9506468; doi:10.3390/jcm11185394)
Supplement: Supplementary file 1 [file jcm-11-05394-s001.zip]

Archive with 1 entries (1 files):
- jcm-1792504-supplementary.pdf
